# Supplementary material for: High Monocyte Count and Expression of S100A9 and S100A12 in Peripheral Blood Mononuclear Cells Are Associated with Poor Outcome in Patients with Metastatic Prostate Cancer
Source: Cancers (Basel). 2021 May 17;13(10):2424. doi: 10.3390/cancers13102424 (PMC8156049; doi:10.3390/cancers13102424)
Supplement: Supplementary file 1 [file cancers-13-02424-s001.zip]

Archive with 1 entries (1 files):
- cancers-1210446-supplementary.pdf
